# Supplementary material for: Induction of PARP7 Creates a Vulnerability for Growth Inhibition by RBN2397 in Prostate Cancer Cells
Source: Cancer Res Commun. 2023 Apr 17;3(4):592–606. doi: 10.1158/2767-9764.CRC-23-0086 (PMC10108886; doi:10.1158/2767-9764.CRC-23-0086)
Supplement: Supplementary Table 1 — RBN2397 growth effects in prostate cencer cell lines [file crc-23-0086-s01.xlsx]

## Sheet: Sheet1
	Supplementary Table 1. RBN2397 growth effects in prostate cencer cell lines.
	Cell Line	AR Status	Ligand* (Conc.)	EC50 of RBN2397 (nM)	Growth Inhibition at RBN2397 (nM)
	VCaP	WT and V7	R1881 (2 nM)	3.4	28.7% (111 nM)
	PC3	(-)	R1881 (0.2 nM)	9.4	15.6% (80 nM)
	PC3AR	WT	R1881 (0.2 nM)	2.4	54.9% (80 nM)
	VCaP	WT and V7	BBQ (100 nM)	34.2	19.8% (111 nM)
	PC3	(-)	BBQ (10 nM)	10	69.4% (80 nM)
	DU145	(-)	BBQ (10 nM)	5.2	73.6% (80 nM)
	PC3AR(shGFP)	WT	R1881 (0.2 nM)	3.4	49.0% (80 nM)
	PC3AR(shParp7)	WT	R1881 (0.2 nM)	5.7	37.0% (80 nM)
	PC3AR(shGFP)	WT	BBQ (10 nM)	8.4	62.0% (80 nM)
	PC3AR(shParp7)	WT	BBQ (10 nM)	5.6	39.2% (80 nM)
	CWR22Rv1(shGFP)	H874Y and V7	R1881 (2 nM)	4.8	34.4% (80 nM)
	CWR22Rv1(shPARP7)	H874Y and V7	R1881 (2 nM)	39.6	14.2% (80 nM)
	CWR22Rv1(shGFP)	H874Y and V7	BBQ (10 nM)	0.6	91% (80 nM)
	CWR22Rv1(shPARP7)	H874Y and V7	BBQ (10 nM)	1.7	75.8% (80nM)
	*R1881: synthetic androgen; BBQ: AHR agonist 10-CI-BBQ.
